# Supplementary material for: Effects of Fermented Pea–Wheat Ingredient Inclusion in Soybean Meal-Replacement Diets on Intestinal Adaptation, Gut Microbiota, and Fecal Consistency in Weaned Piglets
Source: Animals (Basel). 2026 May 16;16(10):1526. doi: 10.3390/ani16101526 (PMC13203612; doi:10.3390/ani16101526)
Supplement: Supplementary file 1 [file animals-16-01526-s001.zip]

Archive with 1 entries (1 files):
- animals-4264277-supplementary.pdf
